# Supplementary material for: Balance Control in Children and Youth with Autism Spectrum Disorder: A Systematic Review and Meta-Analysis
Source: Alpha Psychiatry. 2025 Jun 4;26(3):42869. doi: 10.31083/AP42869 (PMC12231408; doi:10.31083/AP42869)
Supplement: Supplementary file 1 [file 2757-8038-26-3-42869-s1.zip]

Archive with 2 entries (2 files):
- Supplementary Files.doc
- Supplementary Material-PRISMA_2020_Checklist..docx
